# Supplementary material for: The contribution of specific non-communicable diseases to the achievement of the Sustainable Development Goal 3.4 in Peru
Source: PLoS One. 2020 Oct 12;15(10):e0240494. doi: 10.1371/journal.pone.0240494 (PMC7549811; doi:10.1371/journal.pone.0240494)
Supplement: S1 File — (R) [file pone.0240494.s003.R]

#https://www.paho.org/hq/dmdocuments/2010/HSA2006_tn_esp.pdf


rm(list = ls(all = TRUE))


### LOAD PACKAGES
library(dplyr)
library(reshape2)


### LOAD CENSUS DATA
census     <- read.csv("C:/Users/rcarrill/Box Sync/Peru - Census/Peru Census 2007_2017_all_ages_2020-06-18.csv")


census <- subset(census, Region != "Peru")            # WORK ONLY WITH 25 REGIONS
census <- subset(census, Sex    != "All")             # WORK ONLY WITH MEN AND WOMEN
census$Region    <- as.character(census$Region)       #change as character
census$Age.Group <- as.character(census$Age.Group)    #change as character
census$Sex       <- as.character(census$Sex)          #change as character


age_gr <- paste(85:95, collapse = "|")            #funtion to add last three age groups into one (85+)
gr_fun <- function(my_region, dataset) {
  tmp_f1 <- subset(dataset, Region == my_region & Sex == "Women" & !grepl(age_gr, Age.Group))
  tmp_f2 <- subset(dataset, Region == my_region & Sex == "Women" & grepl(age_gr, Age.Group))
  tmp_f  <- rbind(tmp_f1[1, ], tmp_f1)
  tmp_f[1, "Age.Group"] <- "85+"
  tmp_f[1, "Pop.2007"] <- sum(tmp_f2$Pop.2007)
  tmp_f[1, "Pop.2017"] <- sum(tmp_f2$Pop.2017)
  
  tmp_m1 <- subset(dataset, Region == my_region & Sex == "Men" & !grepl(age_gr, Age.Group))
  tmp_m2 <- subset(dataset, Region == my_region & Sex == "Men" & grepl(age_gr, Age.Group))
  tmp_m  <- rbind(tmp_m1[1, ], tmp_m1)
  tmp_m[1, "Age.Group"] <- "85+"
  tmp_m[1, "Pop.2007"] <- sum(tmp_m2$Pop.2007)
  tmp_m[1, "Pop.2017"] <- sum(tmp_m2$Pop.2017)
  
  res <- rbind(tmp_f, tmp_m)
  return(res)
}
census <- do.call(rbind, lapply(unique(census$Region), gr_fun, dataset = census))  #apply the function
rm(age_gr, gr_fun)


census$Ini.Age.Group <- ifelse(census$Age.Group == "0to4",   0, 
                        ifelse(census$Age.Group == "5to9",   5, 
                        ifelse(census$Age.Group == "10to14", 10,
                        ifelse(census$Age.Group == "15to19", 15,
                        ifelse(census$Age.Group == "20to24", 20,
                        ifelse(census$Age.Group == "25to29", 25,
                        ifelse(census$Age.Group == "30to34", 30,
                        ifelse(census$Age.Group == "35to39", 35,
                        ifelse(census$Age.Group == "40to44", 40,
                        ifelse(census$Age.Group == "45to49", 45,
                        ifelse(census$Age.Group == "50to54", 50,
                        ifelse(census$Age.Group == "55to59", 55,
                        ifelse(census$Age.Group == "60to64", 60,
                        ifelse(census$Age.Group == "65to69", 65,
                        ifelse(census$Age.Group == "70to74", 70,
                        ifelse(census$Age.Group == "75to79", 75,
                        ifelse(census$Age.Group == "80to84", 80,
                        ifelse(census$Age.Group == "85+", 85, NA))))))))))))))))))
census <- census[,c(1,2,6,3,4,5)]


census <- melt(census, id.vars = c("Region", "Age.Group", "Ini.Age.Group", "Sex"))
census$variable <- ifelse(census$variable == "Pop.2007", 2006,                      # HERE WE ASSUME THAT THE POPULATION
                   ifelse(census$variable == "Pop.2017", 2016, NA))                 # IN 2007 WAS THAT OF 2006 (SO FOR 2017-2016)


names(census)[names(census) == 'variable'] <- 'year'
names(census)[names(census) == 'value'] <- 'population'


census <- census%>%arrange(Region, Ini.Age.Group, Sex)
####################################################################################################


### LOAD PERU LIFE TABLE
life.table <- read.csv("C:/Users/rcarrill/Box Sync/Peru - Census/Table de Vida 2005-2010_2015-2020_all_ages_2020-06-18.csv")


life.table.m <- life.table[,c(1,2,4)]
life.table.w <- life.table[,c(1,3,5)]


life.table.m$sex <- c("Men")
life.table.w$sex <- c("Women")


names(life.table.m) <- c("Ini.Age.Group", "m_2005_2010", "m_2015_2020", "Sex")
names(life.table.w) <- c("Ini.Age.Group", "m_2005_2010", "m_2015_2020", "Sex")
life.table <- rbind(life.table.m, life.table.w)
rm(life.table.m, life.table.w)


life.table <- melt(life.table, id.vars = c("Ini.Age.Group", "Sex"))
life.table$year <- ifelse(life.table$variable == "m_2005_2010", 2006,
                   ifelse(life.table$variable == "m_2015_2020", 2016, NA))


life.table <- life.table[,c(1,2,5,4)]
names(life.table)[names(life.table) == 'value'] <- 'm_life_table'
####################################################################################################


### LOAD MORTALITY DATA
death.data  <- read.csv("C:/Users/rcarrill/Box Sync/MINSA - Accesso a la Informaci�n P�blica/Causas de Muerte/APPEND/peru_death_minsa_2019-04-08.csv")
death.data  <- subset(death.data, year %in% c(2006, 2016))     # FOR THIS WORK, ONLY USE 2006 AND 2016


death.data$cie10.bas.letter     <- substr(death.data$cie10.bas, 1, 1)
death.data$cie10.bas.number     <- as.numeric(substr(death.data$cie10.bas, 2, 3))
death.data$cie10.bas.number.all <- as.numeric(substr(death.data$cie10.bas, 2, 4))


# EXTERNAL CAUSES
#http://bvs.minsa.gob.pe/local/MINSA/3399.pdf ANEXO 2
death.data$c.external <- ifelse(death.data$cie10.bas.letter == "V" & death.data$cie10.bas.number %in% c(1:89),  1,
                         ifelse(death.data$cie10.bas.letter == "Y" & death.data$cie10.bas.number.all %in% c(850), 1,
                         ifelse(death.data$cie10.bas.letter == "V" & death.data$cie10.bas.number %in% c(90:97), 1,
                         ifelse(death.data$cie10.bas.letter == "V" & death.data$cie10.bas.number %in% c(98:99), 1,
                         ifelse(death.data$cie10.bas.letter == "Y" & death.data$cie10.bas.number.all %in% c(859), 1,
                         ifelse(death.data$cie10.bas.letter == "Y" & death.data$cie10.bas.number %in% c(86), 1,
                         ifelse(death.data$cie10.bas.letter == "W" & death.data$cie10.bas.number %in% c(0:19),  1,
                         ifelse(death.data$cie10.bas.letter == "W" & death.data$cie10.bas.number %in% c(32:34), 1,
                         ifelse(death.data$cie10.bas.letter == "W" & death.data$cie10.bas.number %in% c(65:74), 1,
                         ifelse(death.data$cie10.bas.letter == "W" & death.data$cie10.bas.number %in% c(75:84), 1,
                         ifelse(death.data$cie10.bas.letter == "W" & death.data$cie10.bas.number %in% c(20:31), 1,
                         ifelse(death.data$cie10.bas.letter == "W" & death.data$cie10.bas.number %in% c(35:49), 1,
                         ifelse(death.data$cie10.bas.letter == "W" & death.data$cie10.bas.number %in% c(50:64), 1,
                         ifelse(death.data$cie10.bas.letter == "X" & death.data$cie10.bas.number %in% c(30:39), 1,
                         ifelse(death.data$cie10.bas.letter == "X" & death.data$cie10.bas.number %in% c(40:49), 1,
                         ifelse(death.data$cie10.bas.letter == "Y" & death.data$cie10.bas.number %in% c(10:19), 1,
                         ifelse(death.data$cie10.bas.letter == "W" & death.data$cie10.bas.number %in% c(85:87), 1,
                         ifelse(death.data$cie10.bas.letter == "X" & death.data$cie10.bas.number %in% c(0:9),   1,
                         ifelse(death.data$cie10.bas.letter == "X" & death.data$cie10.bas.number %in% c(60:84), 1,
                         ifelse(death.data$cie10.bas.letter == "Y" & death.data$cie10.bas.number.all %in% c(870), 1,
                         ifelse(death.data$cie10.bas.letter == "X" & death.data$cie10.bas.number %in% c(85:99), 1,
                         ifelse(death.data$cie10.bas.letter == "Y" & death.data$cie10.bas.number %in% c(0:9),   1,
                         ifelse(death.data$cie10.bas.letter == "Y" & death.data$cie10.bas.number %in% c(35),    1,
                         ifelse(death.data$cie10.bas.letter == "Y" & death.data$cie10.bas.number.all %in% c(871), 1,
                         ifelse(death.data$cie10.bas.letter == "Y" & death.data$cie10.bas.number.all %in% c(890), 1,
                         ifelse(death.data$cie10.bas.letter == "Y" & death.data$cie10.bas.number %in% c(60:84), 1,
                         ifelse(death.data$cie10.bas.letter == "Y" & death.data$cie10.bas.number %in% c(88),    1,
                         ifelse(death.data$cie10.bas.letter == "Y" & death.data$cie10.bas.number %in% c(20:34), 1,
                         ifelse(death.data$cie10.bas.letter == "Y" & death.data$cie10.bas.number.all %in% c(872), 1,
                         ifelse(death.data$cie10.bas.letter == "W" & death.data$cie10.bas.number %in% c(88:89), 1,
                         ifelse(death.data$cie10.bas.letter == "X" & death.data$cie10.bas.number %in% c(10:29), 1,
                         ifelse(death.data$cie10.bas.letter == "X" & death.data$cie10.bas.number %in% c(50:57), 1,
                         ifelse(death.data$cie10.bas.letter == "Y" & death.data$cie10.bas.number %in% c(36),    1,
                         ifelse(death.data$cie10.bas.letter == "Y" & death.data$cie10.bas.number %in% c(40:50), 1,
                         ifelse(death.data$cie10.bas.letter == "Y" & death.data$cie10.bas.number.all %in% c(891), 1,
                         ifelse(death.data$cie10.bas.letter == "Y" & death.data$cie10.bas.number.all %in% c(899), 1,
                         ifelse(death.data$cie10.bas.letter == "X" & death.data$cie10.bas.number %in% c(58:59), 1, 0)))))))))))))))))))))))))))))))))))))


death.data$c.garbage <- NA

# GARBAGE CODE LEVEL 1
death.data$c.garbage <- ifelse(is.na(death.data$c.garbage) & death.data$cie10.bas.letter=='A' & death.data$cie10.bas.number.all >= 400 & death.data$cie10.bas.number.all <= 419, 1, death.data$c.garbage)
death.data$c.garbage <- ifelse(is.na(death.data$c.garbage) & death.data$cie10.bas.letter=='A' & death.data$cie10.bas.number.all == 480, 1, death.data$c.garbage)
death.data$c.garbage <- ifelse(is.na(death.data$c.garbage) & death.data$cie10.bas.letter=='A' & death.data$cie10.bas.number.all == 483, 1, death.data$c.garbage)
death.data$c.garbage <- ifelse(is.na(death.data$c.garbage) & death.data$cie10.bas.letter=='A' & death.data$cie10.bas.number.all == 490, 1, death.data$c.garbage)
death.data$c.garbage <- ifelse(is.na(death.data$c.garbage) & death.data$cie10.bas.letter=='A' & death.data$cie10.bas.number.all >= 590 & death.data$cie10.bas.number.all <= 599, 1, death.data$c.garbage)
death.data$c.garbage <- ifelse(is.na(death.data$c.garbage) & death.data$cie10.bas.letter=='A' & death.data$cie10.bas.number.all >= 710 & death.data$cie10.bas.number.all <= 719, 1, death.data$c.garbage)
death.data$c.garbage <- ifelse(is.na(death.data$c.garbage) & death.data$cie10.bas.letter=='A' & death.data$cie10.bas.number.all == 740, 1, death.data$c.garbage)
death.data$c.garbage <- ifelse(is.na(death.data$c.garbage) & death.data$cie10.bas.letter=='B' & death.data$cie10.bas.number.all >= 70 & death.data$cie10.bas.number.all <= 79, 1, death.data$c.garbage)
death.data$c.garbage <- ifelse(is.na(death.data$c.garbage) & death.data$cie10.bas.letter=='B' & death.data$cie10.bas.number.all >= 300 & death.data$cie10.bas.number.all <= 309, 1, death.data$c.garbage)
death.data$c.garbage <- ifelse(is.na(death.data$c.garbage) & death.data$cie10.bas.letter=='B' & death.data$cie10.bas.number.all >= 350 & death.data$cie10.bas.number.all <= 369, 1, death.data$c.garbage)
death.data$c.garbage <- ifelse(is.na(death.data$c.garbage) & death.data$cie10.bas.letter=='B' & death.data$cie10.bas.number.all >= 850 & death.data$cie10.bas.number.all <= 854, 1, death.data$c.garbage)
death.data$c.garbage <- ifelse(is.na(death.data$c.garbage) & death.data$cie10.bas.letter=='B' & death.data$cie10.bas.number.all >= 870 & death.data$cie10.bas.number.all <= 889, 1, death.data$c.garbage)
death.data$c.garbage <- ifelse(is.na(death.data$c.garbage) & death.data$cie10.bas.letter=='B' & death.data$cie10.bas.number.all == 940, 1, death.data$c.garbage)
death.data$c.garbage <- ifelse(is.na(death.data$c.garbage) & death.data$cie10.bas.letter=='D' & death.data$cie10.bas.number.all == 500, 1, death.data$c.garbage)
death.data$c.garbage <- ifelse(is.na(death.data$c.garbage) & death.data$cie10.bas.letter=='D' & death.data$cie10.bas.number.all == 509, 1, death.data$c.garbage)
death.data$c.garbage <- ifelse(is.na(death.data$c.garbage) & death.data$cie10.bas.letter=='D' & death.data$cie10.bas.number.all >= 620 & death.data$cie10.bas.number.all <= 630, 1, death.data$c.garbage)
death.data$c.garbage <- ifelse(is.na(death.data$c.garbage) & death.data$cie10.bas.letter=='D' & death.data$cie10.bas.number.all >= 638 & death.data$cie10.bas.number.all <= 640, 1, death.data$c.garbage)
death.data$c.garbage <- ifelse(is.na(death.data$c.garbage) & death.data$cie10.bas.letter=='D' & death.data$cie10.bas.number.all >= 641 & death.data$cie10.bas.number.all <= 642, 1, death.data$c.garbage)
death.data$c.garbage <- ifelse(is.na(death.data$c.garbage) & death.data$cie10.bas.letter=='D' & death.data$cie10.bas.number.all >= 648 & death.data$cie10.bas.number.all <= 659, 1, death.data$c.garbage)
death.data$c.garbage <- ifelse(is.na(death.data$c.garbage) & death.data$cie10.bas.letter=='D' & death.data$cie10.bas.number.all == 680, 1, death.data$c.garbage)
death.data$c.garbage <- ifelse(is.na(death.data$c.garbage) & death.data$cie10.bas.letter=='D' & death.data$cie10.bas.number.all == 699, 1, death.data$c.garbage)
death.data$c.garbage <- ifelse(is.na(death.data$c.garbage) & death.data$cie10.bas.letter=='E' & death.data$cie10.bas.number.all == 150, 1, death.data$c.garbage)
death.data$c.garbage <- ifelse(is.na(death.data$c.garbage) & death.data$cie10.bas.letter=='E' & death.data$cie10.bas.number.all == 160, 1, death.data$c.garbage)
death.data$c.garbage <- ifelse(is.na(death.data$c.garbage) & death.data$cie10.bas.letter=='E' & death.data$cie10.bas.number.all == 150, 1, death.data$c.garbage)
death.data$c.garbage <- ifelse(is.na(death.data$c.garbage) & death.data$cie10.bas.letter=='E' & death.data$cie10.bas.number.all >= 500 & death.data$cie10.bas.number.all <= 509, 1, death.data$c.garbage)
death.data$c.garbage <- ifelse(is.na(death.data$c.garbage) & death.data$cie10.bas.letter=='E' & death.data$cie10.bas.number.all == 641, 1, death.data$c.garbage)
death.data$c.garbage <- ifelse(is.na(death.data$c.garbage) & death.data$cie10.bas.letter=='E' & death.data$cie10.bas.number.all >= 853 & death.data$cie10.bas.number.all <= 876, 1, death.data$c.garbage)
death.data$c.garbage <- ifelse(is.na(death.data$c.garbage) & death.data$cie10.bas.letter=='E' & death.data$cie10.bas.number.all >= 878 & death.data$cie10.bas.number.all <= 879, 1, death.data$c.garbage)
death.data$c.garbage <- ifelse(is.na(death.data$c.garbage) & death.data$cie10.bas.letter=='F' & death.data$cie10.bas.number.all >= 62 & death.data$cie10.bas.number.all <= 64, 1, death.data$c.garbage)
death.data$c.garbage <- ifelse(is.na(death.data$c.garbage) & death.data$cie10.bas.letter=='E' & death.data$cie10.bas.number.all >= 500 & death.data$cie10.bas.number.all <= 509, 1, death.data$c.garbage)
death.data$c.garbage <- ifelse(is.na(death.data$c.garbage) & death.data$cie10.bas.letter=='F' & death.data$cie10.bas.number.all == 72, 1, death.data$c.garbage)
death.data$c.garbage <- ifelse(is.na(death.data$c.garbage) & death.data$cie10.bas.letter=='F' & death.data$cie10.bas.number.all >= 90 & death.data$cie10.bas.number.all <= 99, 1, death.data$c.garbage)
death.data$c.garbage <- ifelse(is.na(death.data$c.garbage) & death.data$cie10.bas.letter=='F' & death.data$cie10.bas.number.all >= 170 & death.data$cie10.bas.number.all <= 179, 1, death.data$c.garbage)
death.data$c.garbage <- ifelse(is.na(death.data$c.garbage) & death.data$cie10.bas.letter=='F' & death.data$cie10.bas.number.all >= 200 & death.data$cie10.bas.number.all <= 239, 1, death.data$c.garbage)
death.data$c.garbage <- ifelse(is.na(death.data$c.garbage) & death.data$cie10.bas.letter=='F' & death.data$cie10.bas.number.all >= 250 & death.data$cie10.bas.number.all <= 490, 1, death.data$c.garbage)
death.data$c.garbage <- ifelse(is.na(death.data$c.garbage) & death.data$cie10.bas.letter=='F' & death.data$cie10.bas.number.all >= 510 & death.data$cie10.bas.number.all <= 990, 1, death.data$c.garbage)
death.data$c.garbage <- ifelse(is.na(death.data$c.garbage) & death.data$cie10.bas.letter=='G' & death.data$cie10.bas.number.all >= 60 & death.data$cie10.bas.number.all <= 80, 1, death.data$c.garbage)
death.data$c.garbage <- ifelse(is.na(death.data$c.garbage) & death.data$cie10.bas.letter=='G' & death.data$cie10.bas.number.all >= 320 & death.data$cie10.bas.number.all <= 328, 1, death.data$c.garbage)
death.data$c.garbage <- ifelse(is.na(death.data$c.garbage) & death.data$cie10.bas.letter=='G' & death.data$cie10.bas.number.all >= 430 & death.data$cie10.bas.number.all <= 442, 1, death.data$c.garbage)
death.data$c.garbage <- ifelse(is.na(death.data$c.garbage) & death.data$cie10.bas.letter=='G' & death.data$cie10.bas.number.all >= 444 & death.data$cie10.bas.number.all <= 448, 1, death.data$c.garbage)
death.data$c.garbage <- ifelse(is.na(death.data$c.garbage) & death.data$cie10.bas.letter=='G' & death.data$cie10.bas.number.all >= 470 & death.data$cie10.bas.number.all <= 472, 1, death.data$c.garbage)
death.data$c.garbage <- ifelse(is.na(death.data$c.garbage) & death.data$cie10.bas.letter=='G' & death.data$cie10.bas.number.all >= 474 & death.data$cie10.bas.number.all <= 479, 1, death.data$c.garbage)
death.data$c.garbage <- ifelse(is.na(death.data$c.garbage) & death.data$cie10.bas.letter=='G' & death.data$cie10.bas.number.all >= 500 & death.data$cie10.bas.number.all <= 609, 1, death.data$c.garbage)
death.data$c.garbage <- ifelse(is.na(death.data$c.garbage) & death.data$cie10.bas.letter=='G' & death.data$cie10.bas.number.all >= 620 & death.data$cie10.bas.number.all <= 652, 1, death.data$c.garbage)
death.data$c.garbage <- ifelse(is.na(death.data$c.garbage) & death.data$cie10.bas.letter=='G' & death.data$cie10.bas.number.all >= 800 & death.data$cie10.bas.number.all <= 839, 1, death.data$c.garbage)
death.data$c.garbage <- ifelse(is.na(death.data$c.garbage) & death.data$cie10.bas.letter=='G' & death.data$cie10.bas.number.all >= 890 & death.data$cie10.bas.number.all <= 894, 1, death.data$c.garbage)
death.data$c.garbage <- ifelse(is.na(death.data$c.garbage) & death.data$cie10.bas.letter=='G' & death.data$cie10.bas.number.all >= 910 & death.data$cie10.bas.number.all <= 912, 1, death.data$c.garbage)
death.data$c.garbage <- ifelse(is.na(death.data$c.garbage) & death.data$cie10.bas.letter=='G' & death.data$cie10.bas.number.all >= 914 & death.data$cie10.bas.number.all <= 929, 1, death.data$c.garbage)
death.data$c.garbage <- ifelse(is.na(death.data$c.garbage) & death.data$cie10.bas.letter=='G' & death.data$cie10.bas.number.all >= 931 & death.data$cie10.bas.number.all <= 932, 1, death.data$c.garbage)
death.data$c.garbage <- ifelse(is.na(death.data$c.garbage) & death.data$cie10.bas.letter=='G' & death.data$cie10.bas.number.all >= 934 & death.data$cie10.bas.number.all <= 936, 1, death.data$c.garbage)
death.data$c.garbage <- ifelse(is.na(death.data$c.garbage) & death.data$cie10.bas.letter=='G' & death.data$cie10.bas.number.all >= 990 & death.data$cie10.bas.number.all <= 999, 1, death.data$c.garbage)
death.data$c.garbage <- ifelse(is.na(death.data$c.garbage) & death.data$cie10.bas.letter=='H' & death.data$cie10.bas.number.all >= 0 & death.data$cie10.bas.number.all <= 50, 1, death.data$c.garbage)
death.data$c.garbage <- ifelse(is.na(death.data$c.garbage) & death.data$cie10.bas.letter=='H' & death.data$cie10.bas.number.all >= 52 & death.data$cie10.bas.number.all <= 699, 1, death.data$c.garbage)
death.data$c.garbage <- ifelse(is.na(death.data$c.garbage) & death.data$cie10.bas.letter=='H' & death.data$cie10.bas.number.all >= 710 & death.data$cie10.bas.number.all <= 990, 1, death.data$c.garbage)
death.data$c.garbage <- ifelse(is.na(death.data$c.garbage) & death.data$cie10.bas.letter=='I' & death.data$cie10.bas.number.all >= 260 & death.data$cie10.bas.number.all <= 269, 1, death.data$c.garbage)
death.data$c.garbage <- ifelse(is.na(death.data$c.garbage) & death.data$cie10.bas.letter=='I' & death.data$cie10.bas.number.all >= 312 & death.data$cie10.bas.number.all <= 314, 1, death.data$c.garbage)
death.data$c.garbage <- ifelse(is.na(death.data$c.garbage) & death.data$cie10.bas.letter=='I' & death.data$cie10.bas.number.all >= 460 & death.data$cie10.bas.number.all <= 469, 1, death.data$c.garbage)
death.data$c.garbage <- ifelse(is.na(death.data$c.garbage) & death.data$cie10.bas.letter=='I' & death.data$cie10.bas.number.all >= 500 & death.data$cie10.bas.number.all <= 509, 1, death.data$c.garbage)
death.data$c.garbage <- ifelse(is.na(death.data$c.garbage) & death.data$cie10.bas.letter=='I' & death.data$cie10.bas.number.all == 517, 1, death.data$c.garbage)
death.data$c.garbage <- ifelse(is.na(death.data$c.garbage) & death.data$cie10.bas.letter=='I' & death.data$cie10.bas.number.all == 674, 1, death.data$c.garbage)
death.data$c.garbage <- ifelse(is.na(death.data$c.garbage) & death.data$cie10.bas.letter=='I' & death.data$cie10.bas.number.all == 760, 1, death.data$c.garbage)
death.data$c.garbage <- ifelse(is.na(death.data$c.garbage) & death.data$cie10.bas.letter=='I' & death.data$cie10.bas.number.all >= 950 & death.data$cie10.bas.number.all <= 951, 1, death.data$c.garbage)
death.data$c.garbage <- ifelse(is.na(death.data$c.garbage) & death.data$cie10.bas.letter=='I' & death.data$cie10.bas.number.all >= 958 & death.data$cie10.bas.number.all <= 959, 1, death.data$c.garbage)
death.data$c.garbage <- ifelse(is.na(death.data$c.garbage) & death.data$cie10.bas.letter=='J' & death.data$cie10.bas.number.all >= 690 & death.data$cie10.bas.number.all <= 699, 1, death.data$c.garbage)
death.data$c.garbage <- ifelse(is.na(death.data$c.garbage) & death.data$cie10.bas.letter=='J' & death.data$cie10.bas.number.all >= 800 & death.data$cie10.bas.number.all <= 809, 1, death.data$c.garbage)
death.data$c.garbage <- ifelse(is.na(death.data$c.garbage) & death.data$cie10.bas.letter=='J' & death.data$cie10.bas.number.all >= 850 & death.data$cie10.bas.number.all <= 853, 1, death.data$c.garbage)
death.data$c.garbage <- ifelse(is.na(death.data$c.garbage) & death.data$cie10.bas.letter=='J' & death.data$cie10.bas.number.all >= 860 & death.data$cie10.bas.number.all <= 869, 1, death.data$c.garbage)
death.data$c.garbage <- ifelse(is.na(death.data$c.garbage) & death.data$cie10.bas.letter=='J' & death.data$cie10.bas.number.all >= 930 & death.data$cie10.bas.number.all <= 931, 1, death.data$c.garbage)
death.data$c.garbage <- ifelse(is.na(death.data$c.garbage) & death.data$cie10.bas.letter=='J' & death.data$cie10.bas.number.all >= 938 & death.data$cie10.bas.number.all <= 939, 1, death.data$c.garbage)
death.data$c.garbage <- ifelse(is.na(death.data$c.garbage) & death.data$cie10.bas.letter=='J' & death.data$cie10.bas.number.all == 942, 1, death.data$c.garbage)
death.data$c.garbage <- ifelse(is.na(death.data$c.garbage) & death.data$cie10.bas.letter=='J' & death.data$cie10.bas.number.all >= 960 & death.data$cie10.bas.number.all <= 969, 1, death.data$c.garbage)
death.data$c.garbage <- ifelse(is.na(death.data$c.garbage) & death.data$cie10.bas.letter=='J' & death.data$cie10.bas.number.all >= 981 & death.data$cie10.bas.number.all <= 983, 1, death.data$c.garbage)
death.data$c.garbage <- ifelse(is.na(death.data$c.garbage) & death.data$cie10.bas.letter=='K' & death.data$cie10.bas.number.all >= 0 & death.data$cie10.bas.number.all <= 190, 1, death.data$c.garbage)
death.data$c.garbage <- ifelse(is.na(death.data$c.garbage) & death.data$cie10.bas.letter=='K' & death.data$cie10.bas.number.all == 300, 1, death.data$c.garbage)
death.data$c.garbage <- ifelse(is.na(death.data$c.garbage) & death.data$cie10.bas.letter=='K' & death.data$cie10.bas.number.all >= 650 & death.data$cie10.bas.number.all <= 661, 1, death.data$c.garbage)
death.data$c.garbage <- ifelse(is.na(death.data$c.garbage) & death.data$cie10.bas.letter=='K' & death.data$cie10.bas.number.all >= 0 & death.data$cie10.bas.number.all <= 190, 1, death.data$c.garbage)
death.data$c.garbage <- ifelse(is.na(death.data$c.garbage) & death.data$cie10.bas.letter=='K' & death.data$cie10.bas.number.all == 669, 1, death.data$c.garbage)
death.data$c.garbage <- ifelse(is.na(death.data$c.garbage) & death.data$cie10.bas.letter=='K' & death.data$cie10.bas.number.all >= 710 & death.data$cie10.bas.number.all <= 711, 1, death.data$c.garbage)
death.data$c.garbage <- ifelse(is.na(death.data$c.garbage) & death.data$cie10.bas.letter=='K' & death.data$cie10.bas.number.all >= 718 & death.data$cie10.bas.number.all <= 720, 1, death.data$c.garbage)
death.data$c.garbage <- ifelse(is.na(death.data$c.garbage) & death.data$cie10.bas.letter=='K' & death.data$cie10.bas.number.all == 750, 1, death.data$c.garbage)
death.data$c.garbage <- ifelse(is.na(death.data$c.garbage) & death.data$cie10.bas.letter=='L' & death.data$cie10.bas.number.all >= 200 & death.data$cie10.bas.number.all <= 309, 1, death.data$c.garbage)
death.data$c.garbage <- ifelse(is.na(death.data$c.garbage) & death.data$cie10.bas.letter=='L' & death.data$cie10.bas.number.all >= 400 & death.data$cie10.bas.number.all <= 509, 1, death.data$c.garbage)
death.data$c.garbage <- ifelse(is.na(death.data$c.garbage) & death.data$cie10.bas.letter=='L' & death.data$cie10.bas.number.all >= 520 & death.data$cie10.bas.number.all <= 540, 1, death.data$c.garbage)
death.data$c.garbage <- ifelse(is.na(death.data$c.garbage) & death.data$cie10.bas.letter=='L' & death.data$cie10.bas.number.all >= 560 & death.data$cie10.bas.number.all <= 562, 1, death.data$c.garbage)
death.data$c.garbage <- ifelse(is.na(death.data$c.garbage) & death.data$cie10.bas.letter=='L' & death.data$cie10.bas.number.all >= 564 & death.data$cie10.bas.number.all <= 565, 1, death.data$c.garbage)
death.data$c.garbage <- ifelse(is.na(death.data$c.garbage) & death.data$cie10.bas.letter=='L' & death.data$cie10.bas.number.all >= 570 & death.data$cie10.bas.number.all <= 579, 1, death.data$c.garbage)
death.data$c.garbage <- ifelse(is.na(death.data$c.garbage) & death.data$cie10.bas.letter=='L' & death.data$cie10.bas.number.all >= 590 & death.data$cie10.bas.number.all <= 689, 1, death.data$c.garbage)
death.data$c.garbage <- ifelse(is.na(death.data$c.garbage) & death.data$cie10.bas.letter=='L' & death.data$cie10.bas.number.all >= 700 & death.data$cie10.bas.number.all <= 768, 1, death.data$c.garbage)
death.data$c.garbage <- ifelse(is.na(death.data$c.garbage) & death.data$cie10.bas.letter=='L' & death.data$cie10.bas.number.all >= 800 & death.data$cie10.bas.number.all <= 879, 1, death.data$c.garbage)
death.data$c.garbage <- ifelse(is.na(death.data$c.garbage) & death.data$cie10.bas.letter=='L' & death.data$cie10.bas.number.all >= 900 & death.data$cie10.bas.number.all <= 929, 1, death.data$c.garbage)
death.data$c.garbage <- ifelse(is.na(death.data$c.garbage) & death.data$cie10.bas.letter=='L' & death.data$cie10.bas.number.all >= 940 & death.data$cie10.bas.number.all <= 960, 1, death.data$c.garbage)
death.data$c.garbage <- ifelse(is.na(death.data$c.garbage) & death.data$cie10.bas.letter=='L' & death.data$cie10.bas.number.all >= 985 & death.data$cie10.bas.number.all <= 998, 1, death.data$c.garbage)
death.data$c.garbage <- ifelse(is.na(death.data$c.garbage) & death.data$cie10.bas.letter=='M' & death.data$cie10.bas.number.all == 40, 1, death.data$c.garbage)
death.data$c.garbage <- ifelse(is.na(death.data$c.garbage) & death.data$cie10.bas.letter=='M' & death.data$cie10.bas.number.all >= 100 & death.data$cie10.bas.number.all <= 120, 1, death.data$c.garbage)
death.data$c.garbage <- ifelse(is.na(death.data$c.garbage) & death.data$cie10.bas.letter=='M' & death.data$cie10.bas.number.all >= 122 & death.data$cie10.bas.number.all <= 290, 1, death.data$c.garbage)
death.data$c.garbage <- ifelse(is.na(death.data$c.garbage) & death.data$cie10.bas.letter=='M' & death.data$cie10.bas.number.all >= 370 & death.data$cie10.bas.number.all <= 390, 1, death.data$c.garbage)
death.data$c.garbage <- ifelse(is.na(death.data$c.garbage) & death.data$cie10.bas.letter=='M' & death.data$cie10.bas.number.all >= 432 & death.data$cie10.bas.number.all <= 490, 1, death.data$c.garbage)
death.data$c.garbage <- ifelse(is.na(death.data$c.garbage) & death.data$cie10.bas.letter=='M' & death.data$cie10.bas.number.all >= 492 & death.data$cie10.bas.number.all <= 640, 1, death.data$c.garbage)
death.data$c.garbage <- ifelse(is.na(death.data$c.garbage) & death.data$cie10.bas.letter=='M' & death.data$cie10.bas.number.all >= 651 & death.data$cie10.bas.number.all <= 710, 1, death.data$c.garbage)
death.data$c.garbage <- ifelse(is.na(death.data$c.garbage) & death.data$cie10.bas.letter=='M' & death.data$cie10.bas.number.all >= 712 & death.data$cie10.bas.number.all <= 724, 1, death.data$c.garbage)
death.data$c.garbage <- ifelse(is.na(death.data$c.garbage) & death.data$cie10.bas.letter=='M' & death.data$cie10.bas.number.all >= 728 & death.data$cie10.bas.number.all <= 730, 1, death.data$c.garbage)
death.data$c.garbage <- ifelse(is.na(death.data$c.garbage) & death.data$cie10.bas.letter=='M' & death.data$cie10.bas.number.all >= 738 & death.data$cie10.bas.number.all <= 799, 1, death.data$c.garbage)
death.data$c.garbage <- ifelse(is.na(death.data$c.garbage) & death.data$cie10.bas.letter=='M' & death.data$cie10.bas.number.all >= 830 & death.data$cie10.bas.number.all <= 862, 1, death.data$c.garbage)
death.data$c.garbage <- ifelse(is.na(death.data$c.garbage) & death.data$cie10.bas.letter=='M' & death.data$cie10.bas.number.all >= 865 & death.data$cie10.bas.number.all <= 869, 1, death.data$c.garbage)
death.data$c.garbage <- ifelse(is.na(death.data$c.garbage) & death.data$cie10.bas.letter=='M' & death.data$cie10.bas.number.all >= 872 & death.data$cie10.bas.number.all <= 879, 1, death.data$c.garbage)
death.data$c.garbage <- ifelse(is.na(death.data$c.garbage) & death.data$cie10.bas.letter=='M' & death.data$cie10.bas.number.all >= 891 & death.data$cie10.bas.number.all <= 894, 1, death.data$c.garbage)
death.data$c.garbage <- ifelse(is.na(death.data$c.garbage) & death.data$cie10.bas.letter=='M' & death.data$cie10.bas.number.all >= 900 & death.data$cie10.bas.number.all <= 999, 1, death.data$c.garbage)
death.data$c.garbage <- ifelse(is.na(death.data$c.garbage) & death.data$cie10.bas.letter=='N' & death.data$cie10.bas.number.all >= 170 & death.data$cie10.bas.number.all <= 179, 1, death.data$c.garbage)
death.data$c.garbage <- ifelse(is.na(death.data$c.garbage) & death.data$cie10.bas.letter=='N' & death.data$cie10.bas.number.all >= 190 & death.data$cie10.bas.number.all <= 199, 1, death.data$c.garbage)
death.data$c.garbage <- ifelse(is.na(death.data$c.garbage) & death.data$cie10.bas.letter=='N' & death.data$cie10.bas.number.all >= 321 & death.data$cie10.bas.number.all <= 322, 1, death.data$c.garbage)
death.data$c.garbage <- ifelse(is.na(death.data$c.garbage) & death.data$cie10.bas.letter=='N' & death.data$cie10.bas.number.all >= 328 & death.data$cie10.bas.number.all <= 338, 1, death.data$c.garbage)
death.data$c.garbage <- ifelse(is.na(death.data$c.garbage) & death.data$cie10.bas.letter=='N' & death.data$cie10.bas.number.all >= 350 & death.data$cie10.bas.number.all <= 359, 1, death.data$c.garbage)
death.data$c.garbage <- ifelse(is.na(death.data$c.garbage) & death.data$cie10.bas.letter=='N' & death.data$cie10.bas.number.all >= 370 & death.data$cie10.bas.number.all <= 378, 1, death.data$c.garbage)
death.data$c.garbage <- ifelse(is.na(death.data$c.garbage) & death.data$cie10.bas.letter=='N' & death.data$cie10.bas.number.all >= 393 & death.data$cie10.bas.number.all <= 398, 1, death.data$c.garbage)
death.data$c.garbage <- ifelse(is.na(death.data$c.garbage) & death.data$cie10.bas.letter=='N' & death.data$cie10.bas.number.all >= 420 & death.data$cie10.bas.number.all <= 434, 1, death.data$c.garbage)
death.data$c.garbage <- ifelse(is.na(death.data$c.garbage) & death.data$cie10.bas.letter=='N' & death.data$cie10.bas.number.all >= 441 & death.data$cie10.bas.number.all <= 448, 1, death.data$c.garbage)
death.data$c.garbage <- ifelse(is.na(death.data$c.garbage) & death.data$cie10.bas.letter=='N' & death.data$cie10.bas.number.all >= 460 & death.data$cie10.bas.number.all <= 489, 1, death.data$c.garbage)
death.data$c.garbage <- ifelse(is.na(death.data$c.garbage) & death.data$cie10.bas.letter=='N' & death.data$cie10.bas.number.all >= 500 & death.data$cie10.bas.number.all <= 539, 1, death.data$c.garbage)
death.data$c.garbage <- ifelse(is.na(death.data$c.garbage) & death.data$cie10.bas.letter=='N' & death.data$cie10.bas.number.all >= 610 & death.data$cie10.bas.number.all <= 649, 1, death.data$c.garbage)
death.data$c.garbage <- ifelse(is.na(death.data$c.garbage) & death.data$cie10.bas.letter=='N' & death.data$cie10.bas.number.all >= 820 & death.data$cie10.bas.number.all <= 829, 1, death.data$c.garbage)
death.data$c.garbage <- ifelse(is.na(death.data$c.garbage) & death.data$cie10.bas.letter=='N' & death.data$cie10.bas.number.all >= 910 & death.data$cie10.bas.number.all <= 915, 1, death.data$c.garbage)
death.data$c.garbage <- ifelse(is.na(death.data$c.garbage) & death.data$cie10.bas.letter=='N' & death.data$cie10.bas.number.all == 950, 1, death.data$c.garbage)
death.data$c.garbage <- ifelse(is.na(death.data$c.garbage) & death.data$cie10.bas.letter=='N' & death.data$cie10.bas.number.all >= 951 & death.data$cie10.bas.number.all <= 959, 1, death.data$c.garbage)
death.data$c.garbage <- ifelse(is.na(death.data$c.garbage) & death.data$cie10.bas.letter=='N' & death.data$cie10.bas.number.all >= 970 & death.data$cie10.bas.number.all <= 979, 1, death.data$c.garbage)
death.data$c.garbage <- ifelse(is.na(death.data$c.garbage) & death.data$cie10.bas.letter=='R' & death.data$cie10.bas.number.all >= 20 & death.data$cie10.bas.number.all <= 29, 1, death.data$c.garbage)
death.data$c.garbage <- ifelse(is.na(death.data$c.garbage) & death.data$cie10.bas.letter=='R' & death.data$cie10.bas.number.all == 31, 1, death.data$c.garbage)
death.data$c.garbage <- ifelse(is.na(death.data$c.garbage) & death.data$cie10.bas.letter=='R' & death.data$cie10.bas.number.all == 70, 1, death.data$c.garbage)
death.data$c.garbage <- ifelse(is.na(death.data$c.garbage) & death.data$cie10.bas.letter=='R' & death.data$cie10.bas.number.all >= 80 & death.data$cie10.bas.number.all <= 90, 1, death.data$c.garbage)
death.data$c.garbage <- ifelse(is.na(death.data$c.garbage) & death.data$cie10.bas.letter=='R' & death.data$cie10.bas.number.all == 93, 1, death.data$c.garbage)
death.data$c.garbage <- ifelse(is.na(death.data$c.garbage) & death.data$cie10.bas.letter=='R' & death.data$cie10.bas.number.all >= 110 & death.data$cie10.bas.number.all <= 120, 1, death.data$c.garbage)
death.data$c.garbage <- ifelse(is.na(death.data$c.garbage) & death.data$cie10.bas.letter=='R' & death.data$cie10.bas.number.all >= 140 & death.data$cie10.bas.number.all <= 159, 1, death.data$c.garbage)
death.data$c.garbage <- ifelse(is.na(death.data$c.garbage) & death.data$cie10.bas.letter=='R' & death.data$cie10.bas.number.all >= 190 & death.data$cie10.bas.number.all <= 196, 1, death.data$c.garbage)
death.data$c.garbage <- ifelse(is.na(death.data$c.garbage) & death.data$cie10.bas.letter=='R' & death.data$cie10.bas.number.all >= 198 & death.data$cie10.bas.number.all <= 230, 1, death.data$c.garbage)
death.data$c.garbage <- ifelse(is.na(death.data$c.garbage) & death.data$cie10.bas.letter=='R' & death.data$cie10.bas.number.all >= 231 & death.data$cie10.bas.number.all <= 309, 1, death.data$c.garbage)
death.data$c.garbage <- ifelse(is.na(death.data$c.garbage) & death.data$cie10.bas.letter=='R' & death.data$cie10.bas.number.all >= 320 & death.data$cie10.bas.number.all <= 501, 1, death.data$c.garbage)
death.data$c.garbage <- ifelse(is.na(death.data$c.garbage) & death.data$cie10.bas.letter=='R' & death.data$cie10.bas.number.all >= 508 & death.data$cie10.bas.number.all <= 579, 1, death.data$c.garbage)
death.data$c.garbage <- ifelse(is.na(death.data$c.garbage) & death.data$cie10.bas.letter=='R' & death.data$cie10.bas.number.all >= 580 & death.data$cie10.bas.number.all <= 729, 1, death.data$c.garbage)
death.data$c.garbage <- ifelse(is.na(death.data$c.garbage) & death.data$cie10.bas.letter=='R' & death.data$cie10.bas.number.all >= 740 & death.data$cie10.bas.number.all <= 780, 1, death.data$c.garbage)
death.data$c.garbage <- ifelse(is.na(death.data$c.garbage) & death.data$cie10.bas.letter=='R' & death.data$cie10.bas.number.all >= 786 & death.data$cie10.bas.number.all <= 948, 1, death.data$c.garbage)
death.data$c.garbage <- ifelse(is.na(death.data$c.garbage) & death.data$cie10.bas.letter=='R' & death.data$cie10.bas.number.all >= 960 & death.data$cie10.bas.number.all <= 999, 1, death.data$c.garbage)
death.data$c.garbage <- ifelse(is.na(death.data$c.garbage) & death.data$cie10.bas.letter=='U' & death.data$cie10.bas.number.all == 50, 1, death.data$c.garbage)
death.data$c.garbage <- ifelse(is.na(death.data$c.garbage) & death.data$cie10.bas.letter=='U' & death.data$cie10.bas.number.all >= 70 & death.data$cie10.bas.number.all <= 810, 1, death.data$c.garbage)
death.data$c.garbage <- ifelse(is.na(death.data$c.garbage) & death.data$cie10.bas.letter=='U' & death.data$cie10.bas.number.all >= 900 & death.data$cie10.bas.number.all <= 999, 1, death.data$c.garbage)
death.data$c.garbage <- ifelse(is.na(death.data$c.garbage) & death.data$cie10.bas.letter=='X' & death.data$cie10.bas.number.all >= 400 & death.data$cie10.bas.number.all <= 449, 1, death.data$c.garbage)
death.data$c.garbage <- ifelse(is.na(death.data$c.garbage) & death.data$cie10.bas.letter=='X' & death.data$cie10.bas.number.all == 470, 1, death.data$c.garbage)
death.data$c.garbage <- ifelse(is.na(death.data$c.garbage) & death.data$cie10.bas.letter=='X' & death.data$cie10.bas.number.all == 479, 1, death.data$c.garbage)
death.data$c.garbage <- ifelse(is.na(death.data$c.garbage) & death.data$cie10.bas.letter=='X' & death.data$cie10.bas.number.all >= 490 & death.data$cie10.bas.number.all <= 499, 1, death.data$c.garbage)
death.data$c.garbage <- ifelse(is.na(death.data$c.garbage) & death.data$cie10.bas.letter=='Y' & death.data$cie10.bas.number.all >= 100 & death.data$cie10.bas.number.all <= 199, 1, death.data$c.garbage)
death.data$c.garbage <- ifelse(is.na(death.data$c.garbage) & death.data$cie10.bas.letter=='Z' & death.data$cie10.bas.number.all >= 0 & death.data$cie10.bas.number.all <= 158, 1, death.data$c.garbage)
death.data$c.garbage <- ifelse(is.na(death.data$c.garbage) & death.data$cie10.bas.letter=='Z' & death.data$cie10.bas.number.all == 170, 1, death.data$c.garbage)


# GARBAGE CODE LEVEL 2
death.data$c.garbage <- ifelse(is.na(death.data$c.garbage) & death.data$cie10.bas.letter=='A' & death.data$cie10.bas.number.all == 149, 1, death.data$c.garbage)
death.data$c.garbage <- ifelse(is.na(death.data$c.garbage) & death.data$cie10.bas.letter=='A' & death.data$cie10.bas.number.all == 290, 1, death.data$c.garbage)
death.data$c.garbage <- ifelse(is.na(death.data$c.garbage) & death.data$cie10.bas.letter=='A' & death.data$cie10.bas.number.all >= 450 & death.data$cie10.bas.number.all <= 459, 1, death.data$c.garbage)
death.data$c.garbage <- ifelse(is.na(death.data$c.garbage) & death.data$cie10.bas.letter=='A' & death.data$cie10.bas.number.all >= 470 & death.data$cie10.bas.number.all <= 480, 1, death.data$c.garbage)
death.data$c.garbage <- ifelse(is.na(death.data$c.garbage) & death.data$cie10.bas.letter=='A' & death.data$cie10.bas.number.all >= 488 & death.data$cie10.bas.number.all <= 490, 1, death.data$c.garbage)
death.data$c.garbage <- ifelse(is.na(death.data$c.garbage) & death.data$cie10.bas.letter=='A' & death.data$cie10.bas.number.all >= 493 & death.data$cie10.bas.number.all <= 499, 1, death.data$c.garbage)
death.data$c.garbage <- ifelse(is.na(death.data$c.garbage) & death.data$cie10.bas.letter=='A' & death.data$cie10.bas.number.all >= 610 & death.data$cie10.bas.number.all <= 620, 1, death.data$c.garbage)
death.data$c.garbage <- ifelse(is.na(death.data$c.garbage) & death.data$cie10.bas.letter=='A' & death.data$cie10.bas.number.all >= 720 & death.data$cie10.bas.number.all <= 730, 1, death.data$c.garbage)
death.data$c.garbage <- ifelse(is.na(death.data$c.garbage) & death.data$cie10.bas.letter=='A' & death.data$cie10.bas.number.all == 760, 1, death.data$c.garbage)
death.data$c.garbage <- ifelse(is.na(death.data$c.garbage) & death.data$cie10.bas.letter=='A' & death.data$cie10.bas.number.all == 970, 1, death.data$c.garbage)
death.data$c.garbage <- ifelse(is.na(death.data$c.garbage) & death.data$cie10.bas.letter=='B' & death.data$cie10.bas.number.all >= 80 & death.data$cie10.bas.number.all <= 90, 1, death.data$c.garbage)
death.data$c.garbage <- ifelse(is.na(death.data$c.garbage) & death.data$cie10.bas.letter=='B' & death.data$cie10.bas.number.all >= 110 & death.data$cie10.bas.number.all <= 114, 1, death.data$c.garbage)
death.data$c.garbage <- ifelse(is.na(death.data$c.garbage) & death.data$cie10.bas.letter=='B' & death.data$cie10.bas.number.all >= 280 & death.data$cie10.bas.number.all <= 290, 1, death.data$c.garbage)
death.data$c.garbage <- ifelse(is.na(death.data$c.garbage) & death.data$cie10.bas.letter=='B' & death.data$cie10.bas.number.all >= 310 & death.data$cie10.bas.number.all <= 324, 1, death.data$c.garbage)
death.data$c.garbage <- ifelse(is.na(death.data$c.garbage) & death.data$cie10.bas.letter=='B' & death.data$cie10.bas.number.all >= 340 & death.data$cie10.bas.number.all <= 349, 1, death.data$c.garbage)
death.data$c.garbage <- ifelse(is.na(death.data$c.garbage) & death.data$cie10.bas.letter=='B' & death.data$cie10.bas.number.all >= 610 & death.data$cie10.bas.number.all <= 620, 1, death.data$c.garbage)
death.data$c.garbage <- ifelse(is.na(death.data$c.garbage) & death.data$cie10.bas.letter=='B' & death.data$cie10.bas.number.all >= 680 & death.data$cie10.bas.number.all <= 689, 1, death.data$c.garbage)
death.data$c.garbage <- ifelse(is.na(death.data$c.garbage) & death.data$cie10.bas.letter=='B' & death.data$cie10.bas.number.all >= 730 & death.data$cie10.bas.number.all <= 742, 1, death.data$c.garbage)
death.data$c.garbage <- ifelse(is.na(death.data$c.garbage) & death.data$cie10.bas.letter=='B' & death.data$cie10.bas.number.all >= 760 & death.data$cie10.bas.number.all <= 769, 1, death.data$c.garbage)
death.data$c.garbage <- ifelse(is.na(death.data$c.garbage) & death.data$cie10.bas.letter=='B' & death.data$cie10.bas.number.all >= 780 & death.data$cie10.bas.number.all <= 818, 1, death.data$c.garbage)
death.data$c.garbage <- ifelse(is.na(death.data$c.garbage) & death.data$cie10.bas.letter=='B' & death.data$cie10.bas.number.all == 840, 1, death.data$c.garbage)
death.data$c.garbage <- ifelse(is.na(death.data$c.garbage) & death.data$cie10.bas.letter=='B' & death.data$cie10.bas.number.all >= 930 & death.data$cie10.bas.number.all <= 940, 1, death.data$c.garbage)
death.data$c.garbage <- ifelse(is.na(death.data$c.garbage) & death.data$cie10.bas.letter=='B' & death.data$cie10.bas.number.all >= 948 & death.data$cie10.bas.number.all <= 949, 1, death.data$c.garbage)
death.data$c.garbage <- ifelse(is.na(death.data$c.garbage) & death.data$cie10.bas.letter=='B' & death.data$cie10.bas.number.all >= 956 & death.data$cie10.bas.number.all <= 973, 1, death.data$c.garbage)
death.data$c.garbage <- ifelse(is.na(death.data$c.garbage) & death.data$cie10.bas.letter=='B' & death.data$cie10.bas.number.all >= 977 & death.data$cie10.bas.number.all <= 999, 1, death.data$c.garbage)
death.data$c.garbage <- ifelse(is.na(death.data$c.garbage) & death.data$cie10.bas.letter=='D' & death.data$cie10.bas.number.all == 590, 1, death.data$c.garbage)
death.data$c.garbage <- ifelse(is.na(death.data$c.garbage) & death.data$cie10.bas.letter=='D' & death.data$cie10.bas.number.all == 594, 1, death.data$c.garbage)
death.data$c.garbage <- ifelse(is.na(death.data$c.garbage) & death.data$cie10.bas.letter=='D' & death.data$cie10.bas.number.all >= 598 & death.data$cie10.bas.number.all <= 599, 1, death.data$c.garbage)
death.data$c.garbage <- ifelse(is.na(death.data$c.garbage) & death.data$cie10.bas.letter=='G' & death.data$cie10.bas.number.all == 443, 1, death.data$c.garbage)
death.data$c.garbage <- ifelse(is.na(death.data$c.garbage) & death.data$cie10.bas.letter=='G' & death.data$cie10.bas.number.all == 913, 1, death.data$c.garbage)
death.data$c.garbage <- ifelse(is.na(death.data$c.garbage) & death.data$cie10.bas.letter=='G' & death.data$cie10.bas.number.all == 930, 1, death.data$c.garbage)
death.data$c.garbage <- ifelse(is.na(death.data$c.garbage) & death.data$cie10.bas.letter=='G' & death.data$cie10.bas.number.all == 933, 1, death.data$c.garbage)
death.data$c.garbage <- ifelse(is.na(death.data$c.garbage) & death.data$cie10.bas.letter=='I' & death.data$cie10.bas.number.all >= 100 & death.data$cie10.bas.number.all <= 109, 1, death.data$c.garbage)
death.data$c.garbage <- ifelse(is.na(death.data$c.garbage) & death.data$cie10.bas.letter=='I' & death.data$cie10.bas.number.all >= 150 & death.data$cie10.bas.number.all <= 159, 1, death.data$c.garbage)
death.data$c.garbage <- ifelse(is.na(death.data$c.garbage) & death.data$cie10.bas.letter=='I' & death.data$cie10.bas.number.all == 270, 1, death.data$c.garbage)
death.data$c.garbage <- ifelse(is.na(death.data$c.garbage) & death.data$cie10.bas.letter=='I' & death.data$cie10.bas.number.all >= 272 & death.data$cie10.bas.number.all <= 279, 1, death.data$c.garbage)
death.data$c.garbage <- ifelse(is.na(death.data$c.garbage) & death.data$cie10.bas.letter=='I' & death.data$cie10.bas.number.all == 289, 1, death.data$c.garbage)
death.data$c.garbage <- ifelse(is.na(death.data$c.garbage) & death.data$cie10.bas.letter=='I' & death.data$cie10.bas.number.all >= 700 & death.data$cie10.bas.number.all <= 701, 1, death.data$c.garbage)
death.data$c.garbage <- ifelse(is.na(death.data$c.garbage) & death.data$cie10.bas.letter=='I' & death.data$cie10.bas.number.all == 709, 1, death.data$c.garbage)
death.data$c.garbage <- ifelse(is.na(death.data$c.garbage) & death.data$cie10.bas.letter=='I' & death.data$cie10.bas.number.all >= 740 & death.data$cie10.bas.number.all <= 758, 1, death.data$c.garbage)
death.data$c.garbage <- ifelse(is.na(death.data$c.garbage) & death.data$cie10.bas.letter=='J' & death.data$cie10.bas.number.all >= 810 & death.data$cie10.bas.number.all <= 811, 1, death.data$c.garbage)
death.data$c.garbage <- ifelse(is.na(death.data$c.garbage) & death.data$cie10.bas.letter=='J' & death.data$cie10.bas.number.all == 900, 1, death.data$c.garbage)
death.data$c.garbage <- ifelse(is.na(death.data$c.garbage) & death.data$cie10.bas.letter=='J' & death.data$cie10.bas.number.all >= 940 & death.data$cie10.bas.number.all <= 941, 1, death.data$c.garbage)
death.data$c.garbage <- ifelse(is.na(death.data$c.garbage) & death.data$cie10.bas.letter=='J' & death.data$cie10.bas.number.all >= 948 & death.data$cie10.bas.number.all <= 949, 1, death.data$c.garbage)
death.data$c.garbage <- ifelse(is.na(death.data$c.garbage) & death.data$cie10.bas.letter=='K' & death.data$cie10.bas.number.all >= 920 & death.data$cie10.bas.number.all <= 922, 1, death.data$c.garbage)
death.data$c.garbage <- ifelse(is.na(death.data$c.garbage) & death.data$cie10.bas.letter=='N' & death.data$cie10.bas.number.all >= 700 & death.data$cie10.bas.number.all <= 719, 1, death.data$c.garbage)
death.data$c.garbage <- ifelse(is.na(death.data$c.garbage) & death.data$cie10.bas.letter=='N' & death.data$cie10.bas.number.all >= 730 & death.data$cie10.bas.number.all <= 740, 1, death.data$c.garbage)
death.data$c.garbage <- ifelse(is.na(death.data$c.garbage) & death.data$cie10.bas.letter=='N' & death.data$cie10.bas.number.all >= 743 & death.data$cie10.bas.number.all <= 748, 1, death.data$c.garbage)
death.data$c.garbage <- ifelse(is.na(death.data$c.garbage) & death.data$cie10.bas.letter=='R' & death.data$cie10.bas.number.all == 30, 1, death.data$c.garbage)
death.data$c.garbage <- ifelse(is.na(death.data$c.garbage) & death.data$cie10.bas.letter=='R' & death.data$cie10.bas.number.all >= 40 & death.data$cie10.bas.number.all <= 69, 1, death.data$c.garbage)
death.data$c.garbage <- ifelse(is.na(death.data$c.garbage) & death.data$cie10.bas.letter=='R' & death.data$cie10.bas.number.all >= 90 & death.data$cie10.bas.number.all <= 92, 1, death.data$c.garbage)
death.data$c.garbage <- ifelse(is.na(death.data$c.garbage) & death.data$cie10.bas.letter=='R' & death.data$cie10.bas.number.all >= 98 & death.data$cie10.bas.number.all <= 109, 1, death.data$c.garbage)
death.data$c.garbage <- ifelse(is.na(death.data$c.garbage) & death.data$cie10.bas.letter=='R' & death.data$cie10.bas.number.all >= 130 & death.data$cie10.bas.number.all <= 139, 1, death.data$c.garbage)
death.data$c.garbage <- ifelse(is.na(death.data$c.garbage) & death.data$cie10.bas.letter=='R' & death.data$cie10.bas.number.all >= 160 & death.data$cie10.bas.number.all <= 189, 1, death.data$c.garbage)
death.data$c.garbage <- ifelse(is.na(death.data$c.garbage) & death.data$cie10.bas.letter=='R' & death.data$cie10.bas.number.all == 230, 1, death.data$c.garbage)
death.data$c.garbage <- ifelse(is.na(death.data$c.garbage) & death.data$cie10.bas.letter=='R' & death.data$cie10.bas.number.all == 58, 1, death.data$c.garbage)
death.data$c.garbage <- ifelse(is.na(death.data$c.garbage) & death.data$cie10.bas.letter=='S' & death.data$cie10.bas.number.all == 0, 1, death.data$c.garbage)
death.data$c.garbage <- ifelse(is.na(death.data$c.garbage) & death.data$cie10.bas.letter=='W' & death.data$cie10.bas.number.all >= 470 & death.data$cie10.bas.number.all <= 480, 1, death.data$c.garbage)
death.data$c.garbage <- ifelse(is.na(death.data$c.garbage) & death.data$cie10.bas.letter=='W' & death.data$cie10.bas.number.all == 463, 1, death.data$c.garbage)
death.data$c.garbage <- ifelse(is.na(death.data$c.garbage) & death.data$cie10.bas.letter=='W' & death.data$cie10.bas.number.all >= 710 & death.data$cie10.bas.number.all <= 720, 1, death.data$c.garbage)
death.data$c.garbage <- ifelse(is.na(death.data$c.garbage) & death.data$cie10.bas.letter=='W' & death.data$cie10.bas.number.all >= 760 & death.data$cie10.bas.number.all <= 769, 1, death.data$c.garbage)
death.data$c.garbage <- ifelse(is.na(death.data$c.garbage) & death.data$cie10.bas.letter=='W' & death.data$cie10.bas.number.all == 820, 1, death.data$c.garbage)
death.data$c.garbage <- ifelse(is.na(death.data$c.garbage) & death.data$cie10.bas.letter=='W' & death.data$cie10.bas.number.all >= 950 & death.data$cie10.bas.number.all <= 970, 1, death.data$c.garbage)
death.data$c.garbage <- ifelse(is.na(death.data$c.garbage) & death.data$cie10.bas.letter=='W' & death.data$cie10.bas.number.all == 980, 1, death.data$c.garbage)
death.data$c.garbage <- ifelse(is.na(death.data$c.garbage) & death.data$cie10.bas.letter=='X' & death.data$cie10.bas.number.all == 70, 1, death.data$c.garbage)
death.data$c.garbage <- ifelse(is.na(death.data$c.garbage) & death.data$cie10.bas.letter=='X' & death.data$cie10.bas.number.all >= 550 & death.data$cie10.bas.number.all <= 560, 1, death.data$c.garbage)
death.data$c.garbage <- ifelse(is.na(death.data$c.garbage) & death.data$cie10.bas.letter=='X' & death.data$cie10.bas.number.all >= 590 & death.data$cie10.bas.number.all <= 599, 1, death.data$c.garbage)
death.data$c.garbage <- ifelse(is.na(death.data$c.garbage) & death.data$cie10.bas.letter=='Y' & death.data$cie10.bas.number.all >= 200 & death.data$cie10.bas.number.all <= 349, 1, death.data$c.garbage)
death.data$c.garbage <- ifelse(is.na(death.data$c.garbage) & death.data$cie10.bas.letter=='Y' & death.data$cie10.bas.number.all >= 860 & death.data$cie10.bas.number.all <= 870, 1, death.data$c.garbage)
death.data$c.garbage <- ifelse(is.na(death.data$c.garbage) & death.data$cie10.bas.letter=='Y' & death.data$cie10.bas.number.all == 872, 1, death.data$c.garbage)
death.data$c.garbage <- ifelse(is.na(death.data$c.garbage) & death.data$cie10.bas.letter=='Y' & death.data$cie10.bas.number.all == 890, 1, death.data$c.garbage)
death.data$c.garbage <- ifelse(is.na(death.data$c.garbage) & death.data$cie10.bas.letter=='Y' & death.data$cie10.bas.number.all >= 899 & death.data$cie10.bas.number.all <= 999, 1, death.data$c.garbage)
death.data$c.garbage <- ifelse(is.na(death.data$c.garbage), 0, death.data$c.garbage)


# SELECTED CAUSES
death.data$cvd <- ifelse(death.data$cie10.bas.letter == "I" & (death.data$cie10.bas.number >= 0  & death.data$cie10.bas.number <= 99), 1, 0)   #cardiovascular mortality
death.data$nm  <- ifelse(death.data$cie10.bas.letter == "C" & (death.data$cie10.bas.number >= 0  & death.data$cie10.bas.number <= 97), 1, 0)   #cancer mortality
death.data$dbm <- ifelse(death.data$cie10.bas.letter == "E" & (death.data$cie10.bas.number >= 10 & death.data$cie10.bas.number <= 14), 1, 0)   #diabetes mortality
death.data$res <- ifelse(death.data$cie10.bas.letter == "J" & (death.data$cie10.bas.number >= 30 & death.data$cie10.bas.number <= 98), 1, 0)   #chronic respiratory
death.data$ckd <- ifelse(death.data$cie10.bas.letter == "N" & (death.data$cie10.bas.number >= 18 & death.data$cie10.bas.number <= 18), 1, 0)   #chronic kidney disease

death.data$all.others <- ifelse(death.data$cvd == 1 | 
                                death.data$nm  == 1 | 
                                death.data$dbm == 1 | 
                                death.data$res == 1 | 
                                death.data$ckd == 1 |
                                death.data$c.garbage  == 1 |
                                death.data$c.external == 1, 0, 1)


# Ini.Age.Group
death.data$Ini.Age.Group <- ifelse(death.data$age <  5, 0,                     
                            ifelse(death.data$age >= 5  & death.data$age < 10, 5,    
                            ifelse(death.data$age >= 10 & death.data$age < 15, 10,
                            ifelse(death.data$age >= 15 & death.data$age < 20, 15,
                            ifelse(death.data$age >= 20 & death.data$age < 25, 20,
                            ifelse(death.data$age >= 25 & death.data$age < 30, 25,
                            ifelse(death.data$age >= 30 & death.data$age < 35, 30,
                            ifelse(death.data$age >= 35 & death.data$age < 40, 35,
                            ifelse(death.data$age >= 40 & death.data$age < 45, 40,
                            ifelse(death.data$age >= 45 & death.data$age < 50, 45,
                            ifelse(death.data$age >= 50 & death.data$age < 55, 50,
                            ifelse(death.data$age >= 55 & death.data$age < 60, 55,
                            ifelse(death.data$age >= 60 & death.data$age < 65, 60,
                            ifelse(death.data$age >= 65 & death.data$age < 70, 65,
                            ifelse(death.data$age >= 70 & death.data$age < 75, 70,
                            ifelse(death.data$age >= 75 & death.data$age < 80, 75,
                            ifelse(death.data$age >= 80 & death.data$age < 85, 80, 
                            ifelse(death.data$age >= 85, 85, NA))))))))))))))))))


death.data <- subset(death.data, select = -c(death.date, cie10.bas.letter, cie10.bas.number, cie10.bas.number.all)) # KEEP ONLY RELEVANT VARIABLES


# IF GARBAGE == 1 AND OTHER CAUSE == 1, THEN SET THE CAUSE TO 0 (I.E. KEEP IT AS GARBAGE)
death.data$c.external <- ifelse(death.data$c.garbage == 1 & death.data$c.external == 1, 0, death.data$c.external)
death.data$cvd        <- ifelse(death.data$c.garbage == 1 & death.data$cvd        == 1, 0, death.data$cvd)
death.data$nm         <- ifelse(death.data$c.garbage == 1 & death.data$nm         == 1, 0, death.data$nm)
death.data$dbm        <- ifelse(death.data$c.garbage == 1 & death.data$dbm        == 1, 0, death.data$dbm)
death.data$res        <- ifelse(death.data$c.garbage == 1 & death.data$res        == 1, 0, death.data$res)
death.data$ckd        <- ifelse(death.data$c.garbage == 1 & death.data$ckd        == 1, 0, death.data$ckd)
death.data$all.others <- ifelse(death.data$c.garbage == 1 & death.data$all.others == 1, 0, death.data$all.others)


# TABULATE
death.data <- as.data.frame(death.data %>% group_by(region, sex, Ini.Age.Group, year) %>% summarise(c.external = sum(c.external),
                                                                                                    c.garbage  = sum(c.garbage),
                                                                                                    cvd        = sum(cvd),
                                                                                                    nm         = sum(nm),
                                                                                                    dbm        = sum(dbm),
                                                                                                    res        = sum(res),
                                                                                                    ckd        = sum(ckd),
                                                                                                    all.others = sum(all.others)))


death.data$all.deaths <- death.data$c.external + 
                          death.data$c.garbage + 
                                death.data$cvd + 
                                 death.data$nm + 
                                death.data$dbm + 
                                death.data$res + 
                                death.data$ckd + 
                         death.data$all.others


complement <- data.frame(region        = c("MADRE DE DIOS", "MADRE DE DIOS", "MOQUEGUA", "MOQUEGUA", "TUMBES", "TUMBES"),
                         sex           = c(2, 2, 1, 2, 2, 2),
                         Ini.Age.Group = c(85, 35, 10, 10, 10, 25),
                         year          = c(2006, 2006, 2016, 2016, 2016, 2016),
                         c.external    = c(0, 0, 0, 0, 0, 0),
                         c.garbage     = c(0, 0, 0, 0, 0, 0),
                         cvd           = c(0, 0, 0, 0, 0, 0),
                         nm            = c(0, 0, 0, 0, 0, 0),
                         dbm           = c(0, 0, 0, 0, 0, 0),
                         res           = c(0, 0, 0, 0, 0, 0),
                         ckd           = c(0, 0, 0, 0, 0, 0),
                         all.others    = c(0, 0, 0, 0, 0, 0),
                         all.deaths    = c(0, 0, 0, 0, 0, 0))

#mdr1 <- c("MADRE DE DIOS", 2, 35, 2006, rep(0, 9))   # COMPLETE MISSING ROWS 
#mqg1 <- c("MOQUEGUA", 1, 10, 2006, rep(0, 9))        # THOSE AGES WITH 0 DEATHS
#mqg2 <- c("MOQUEGUA", 2, 10, 2016, rep(0, 9))
#tmb1 <- c("TUMBES", 2, 10, 2016, rep(0, 9))
#tmb2 <- c("TUMBES", 2, 25, 2016, rep(0, 9))


death.data <- rbind(death.data, complement)
####################################################################################################


### MERGING ALL
census$Region <- toupper(census$Region)
census <- census[,c(1,3,4,5,6)]


death.data$region <- as.character(death.data$region)
death.data$sex    <- ifelse(death.data$sex == 1, "Men", 
                     ifelse(death.data$sex == 2, "Women", NA))


data <- merge(death.data, census, by.x = c("region", "sex", "Ini.Age.Group", "year"), by.y = c("Region", "Sex", "Ini.Age.Group", "year"))
data <- merge(data,   life.table, by.x = c("sex", "Ini.Age.Group", "year"), by.y = c("Sex", "Ini.Age.Group", "year"))
####################################################################################################


### ADJUSTMENT METHODS

data$d.i <- floor(data$population * data$m_life_table)        # EXPECTED NUMBER OF DEATHS
data$d.i <- ifelse(data$all.deaths >= data$d.i, data$all.deaths, data$d.i)


data$d.u <- data$d.i - data$all.deaths


data$d.i.ex <- floor((data$c.external/data$all.deaths)*data$d.u)
data$d.i.ex <- ifelse(is.na(data$d.i.ex), data$c.external, data$d.i.ex)
data$d.i.ex_2 <- data$c.external + data$d.i.ex


data$cvd_adj     <- floor(data$cvd + (data$cvd/(data$all.deaths-data$c.garbage-data$c.external)) * (data$c.garbage + (data$d.u-data$d.i.ex)))
data$nm_adj      <- floor(data$nm  + (data$nm/(data$all.deaths-data$c.garbage-data$c.external))  * (data$c.garbage + (data$d.u-data$d.i.ex)))
data$dbm_adj     <- floor(data$dbm + (data$dbm/(data$all.deaths-data$c.garbage-data$c.external)) * (data$c.garbage + (data$d.u-data$d.i.ex)))
data$res_adj     <- floor(data$res + (data$res/(data$all.deaths-data$c.garbage-data$c.external)) * (data$c.garbage + (data$d.u-data$d.i.ex)))
data$ckd_adj     <- floor(data$ckd + (data$ckd/(data$all.deaths-data$c.garbage-data$c.external)) * (data$c.garbage + (data$d.u-data$d.i.ex)))
data$others_adj  <- floor(data$all.others + (data$all.others/(data$all.deaths-data$c.garbage-data$c.external)) * (data$c.garbage + (data$d.u-data$d.i.ex)))


data$cvd_adj    <- ifelse(is.nan(data$cvd_adj),    data$cvd,        data$cvd_adj)   # IF NAN (BECAUSE OF 0/X), THEN SET TO 0
data$nm_adj     <- ifelse(is.nan(data$nm_adj),     data$nm,         data$nm_adj)
data$dbm_adj    <- ifelse(is.nan(data$dbm_adj),    data$dbm,        data$dbm_adj)
data$res_adj    <- ifelse(is.nan(data$res_adj),    data$res,        data$res_adj)
data$ckd_adj    <- ifelse(is.nan(data$ckd_adj),    data$ckd,        data$ckd_adj)
data$others_adj <- ifelse(is.nan(data$others_adj), data$all.others, data$others_adj)


data$all_adj <- data$cvd_adj + 
                 data$nm_adj + 
                data$dbm_adj + 
                data$res_adj + 
                data$ckd_adj + 
             data$others_adj + 
               data$d.i.ex_2


data$dif <- data$d.i-data$all_adj
summary(data$dif)


data <- data %>% arrange(region, Ini.Age.Group)
####################################################################################################


date <- Sys.Date()
write.csv(data[,c(1:26)], paste0("C:/Users/rcarrill/Box Sync/Countdown Mortality/Improving Death Records/", "mortality_adjusted_", date, ".csv"), row.names = F)
